# Supplementary material for: Adaptation in Toxic Environments: Arsenic Genomic Islands in the Bacterial Genus Thiomonas
Source: PLoS One. 2015 Sep 30;10(9):e0139011. doi: 10.1371/journal.pone.0139011 (PMC4589449; doi:10.1371/journal.pone.0139011)
Supplement: S3 Table — (XLSX) [file pone.0139011.s007.xlsx]

## Sheet: Feuil1
Table S3. Details of the RGP found in CB2 genome
RGP Number	Found in…	ID	Gene	Product
RGP1	K12 and 3As in part	THICB2_v3_10001		Single-stranded DNA-binding protein
		THICB2_v3_10002		conserved protein of unknown function
		THICB2_v3_10003		protein of unknown function
		THICB2_v3_10004		exported protein of unknown function
		THICB2_v3_10005		conserved protein of unknown function
		THICB2_v3_10006		conserved protein of unknown function
		THICB2_v3_10007		conserved protein of unknown function
		THICB2_v3_10008		putative nucleoside 2-deoxyribosyltransferase
		THICB2_v3_10009		Integrase family protein
		THICB2_v3_10010		protein of unknown function
		THICB2_v3_10011		Phage integrase family protein
		THICB2_v3_10012		protein of unknown function
		THICB2_v3_10013		protein of unknown function
		THICB2_v3_10014		protein of unknown function
		THICB2_v3_10015		putative Prophage CP4-57 regulatory
		THICB2_v3_10016		protein of unknown function
		THICB2_v3_10017		Primase C 2 (PriCT-2) family
		THICB2_v3_10018		protein of unknown function
		THICB2_v3_10019		protein of unknown function
		THICB2_v3_10020		protein of unknown function
		THICB2_v3_tRNA45		Ser tRNA
RGP2	_	THICB2_v3_100008		protein of unknown function
		THICB2_v3_110001		Prevent-host-death family protein
		THICB2_v3_110002		PilT protein domain protein (fragment)
		THICB2_v3_110003		conserved membrane protein of unknown function
		THICB2_v3_110004		conserved membrane protein of unknown function
		THICB2_v3_110005		Glycosyl transferase family 2
		THICB2_v3_110006		Toxin-antitoxin system, antitoxin component, PHD family
		THICB2_v3_110007		PilT protein domain protein
		THICB2_v3_110008		Prevent-host-death family protein
		THICB2_v3_110009		conserved protein of unknown function
		THICB2_v3_110010		putative Polysaccharide biosynthesis protein
		THICB2_v3_110011		conserved protein of unknown function
		THICB2_v3_110012		dTDP-rhamnosyl transferase RfbF
		THICB2_v3_110013		Prevent-host-death family protein
		THICB2_v3_110014		conserved protein of unknown function
		THICB2_v3_110015		putative Glycosyl transferase family 2 (fragment)
		THICB2_v3_110016		putative Glycosyl transferase, family 2 (fragment)
		THICB2_v3_110017		putative glycosyltransferase
		THICB2_v3_110018		conserved protein of unknown function
		THICB2_v3_110019		conserved protein of unknown function
		THICB2_v3_110020		protein of unknown function
		THICB2_v3_110021		conserved protein of unknown function
		THICB2_v3_110022		conserved protein of unknown function
		THICB2_v3_110023		conserved protein of unknown function
RGP3	_	THICB2_v3_180001	istA	transposase
		THICB2_v3_180002		conserved protein of unknown function
		THICB2_v3_190001		transposase
		THICB2_v3_200001		protein of unknown function
		THICB2_v3_200002		protein of unknown function
		THICB2_v3_200003		protein of unknown function
		THICB2_v3_200004		Phage integrase family protein
		THICB2_v3_200005		conserved protein of unknown function
		THICB2_v3_200006		protein of unknown function
		THICB2_v3_200007		conserved protein of unknown function
		THICB2_v3_200008		conserved protein of unknown function
		THICB2_v3_200009		conserved protein of unknown function
		THICB2_v3_200010		Type III restriction protein res subunit (fragment)
		THICB2_v3_210001		Putative type III restriction enzyme, res subunit (fragment)
		THICB2_v3_210002		DNA methylase N-4/N-6 domain protein
		THICB2_v3_210003		putative phage-associated protein
		THICB2_v3_210004		conserved protein of unknown function
		THICB2_v3_210005		exported protein of unknown function
		THICB2_v3_210006		conserved protein of unknown function
		THICB2_v3_210007		protein of unknown function
		THICB2_v3_210008		protein of unknown function
		THICB2_v3_210009		protein of unknown function
		THICB2_v3_210010		protein of unknown function
		THICB2_v3_210011		protein of unknown function
		THICB2_v3_210012		protein of unknown function
		THICB2_v3_210013		exported protein of unknown function
		THICB2_v3_210014		putative Conjugal transfer protein TraN
		THICB2_v3_210015		protein of unknown function
		THICB2_v3_210016		putative Pilus assembly protein TraH
		THICB2_v3_210017		protein of unknown function
		THICB2_v3_220001		conserved protein of unknown function
		THICB2_v3_220002		protein of unknown function
		THICB2_v3_220003		protein of unknown function
		THICB2_v3_220004		conserved protein of unknown function
		THICB2_v3_220005		conserved protein of unknown function
		THICB2_v3_220006		conserved protein of unknown function
		THICB2_v3_220007		putative Transcriptional regulator, XRE family
		THICB2_v3_220008		putative Transcription repressor protein relE
		THICB2_v3_220009		Major facilitator superfamily MFS_1
		THICB2_v3_220010		conserved protein of unknown function
		THICB2_v3_220011		Transcriptional regulator, AraC family
		THICB2_v3_220012		3-isopropylmalate dehydratase
		THICB2_v3_220013		putative Anti-ECFsigma factor, ChrR (modular protein)
		THICB2_v3_220014		Isochorismatase hydrolase
		THICB2_v3_220015		conserved protein of unknown function
		THICB2_v3_220016	aspC	Aspartate aminotransferase
		THICB2_v3_220017		protein of unknown function
		THICB2_v3_220018		conserved protein of unknown function
		THICB2_v3_220019		Major facilitator superfamily MFS_1
		THICB2_v3_220020		conserved protein of unknown function
		THICB2_v3_220021		putative Taurine catabolism dioxygenase TauD, TfdA family
		THICB2_v3_220022		conserved membrane protein of unknown function
		THICB2_v3_220023		Predicted thioesterase
		THICB2_v3_220024		putative Permease of the drug/metabolite transporter (DMT) superfamily
		THICB2_v3_220025		putative Transcriptional regulator, AraC family
		THICB2_v3_220026		Conjugation TrbI family protein
		THICB2_v3_220027		Conjugal transfer protein TrbG/VirB9/CagX
		THICB2_v3_220028		conserved protein of unknown function
		THICB2_v3_220029		putative conjugal transfer protein
		THICB2_v3_220030		Transcriptional regulator, TetR family
		THICB2_v3_220031		Conserved protein of unknown function
		THICB2_v3_220032		Transcriptional regulator, AraC family
		THICB2_v3_220033		protein of unknown function
		THICB2_v3_220034		Major facilitator superfamily MFS_1
		THICB2_v3_220035		conserved protein of unknown function
		THICB2_v3_220036		protein of unknown function
		THICB2_v3_220037		putative MoaC domain protein (fragment)
		THICB2_v3_220038		Putative O-methyltransferase
		THICB2_v3_220039		protein of unknown function
		THICB2_v3_220040		conserved protein of unknown function
		THICB2_v3_220041		conserved protein of unknown function
		THICB2_v3_220042		P-type conjugative transfer protein TrbL
		THICB2_v3_220043		P-type conjugative transfer protein TrbJ
		THICB2_v3_220044		putative Cell wall surface anchor family protein (modular protein)
RGP4	few genes in K12	THICB2_v3_220056		conserved protein of unknown function
		THICB2_v3_220057		Putative addiction module antidote protein
		THICB2_v3_220058	trbB	putative conjugal transfer protein TrbB
		THICB2_v3_220059		conserved protein of unknown function
		THICB2_v3_220060		protein of unknown function
		THICB2_v3_220061		conserved exported protein of unknown function
		THICB2_v3_220062	cusA	copper/silver efflux system, membrane component
		THICB2_v3_220063		putative Heavy metal RND efflux membrane fusion protein, CzcB family (CusB or silB)
		THICB2_v3_220064		putative Integral outer membrane protein TolC,efflux pump component
		THICB2_v3_220065		protein of unknown function
		THICB2_v3_220066		conserved exported protein of unknown function
		THICB2_v3_220067		Transposase of ISThsp1, IS1182 family (fragment)
		THICB2_v3_220068		Methyltransferase type 11
		THICB2_v3_220069		conserved protein of unknown function
		THICB2_v3_220070	merA	Mercuric reductase
		THICB2_v3_220071	merP	Mercuric transport protein periplasmic component
		THICB2_v3_220072	merT	Mercuric transport protein
		THICB2_v3_220073	merR	Mercuric resistance operon regulatory protein
		THICB2_v3_220074		Transcriptional regulator, LysR family
		THICB2_v3_220075		Major facilitator superfamily MFS_1
		THICB2_v3_220076		Drug resistance transporter, EmrB/QacA subfamily
		THICB2_v3_220077		Transcriptional regulator, LysR family
		THICB2_v3_220078		protein of unknown function
		THICB2_v3_220079		protein of unknown function
		THICB2_v3_220080	insK	IS150 conserved protein InsB
		THICB2_v3_220081		transposase
		THICB2_v3_220082		OsmC family protein (modular protein)
		THICB2_v3_220083		protein of unknown function
		THICB2_v3_230001		GCN5-related N-acetyltransferase (fragment)
		THICB2_v3_230002		conserved protein of unknown function
		THICB2_v3_230003		Relaxase/mobilization nuclease family protein
		THICB2_v3_230004		conserved protein of unknown function
		THICB2_v3_230005		protein of unknown function
		THICB2_v3_230006		protein of unknown function
		THICB2_v3_230007		protein of unknown function
		THICB2_v3_230008		conserved protein of unknown function
		THICB2_v3_230009		TraB family protein
		THICB2_v3_230010		putative Permeases of the drug/metabolite transporter (DMT) superfamily
		THICB2_v3_230011		conserved protein of unknown function
		THICB2_v3_230012		Argininosuccinate synthase
		THICB2_v3_230013		putative HTH-type transcriptional regulator ltrA
		THICB2_v3_230014		protein of unknown function
		THICB2_v3_230015		putative DNA topoisomerase III (TopB) (fragment)
		THICB2_v3_230016		conserved protein of unknown function
		THICB2_v3_230017		conserved protein of unknown function
		THICB2_v3_230018		protein of unknown function
		THICB2_v3_230019		Bkd operon transcriptional regulator
		THICB2_v3_230020		Extracellular ligand-binding receptor
		THICB2_v3_230021		putative SAM-dependent methyltransferases
		THICB2_v3_230022	mmr	Methylenomycin A resistance protein
		THICB2_v3_230023	Ldhd	D-lactate dehydrogenase
		THICB2_v3_230024		Filamentation induced by cAMP protein Fic
		THICB2_v3_230025		DNA topoisomerase III
		THICB2_v3_230026		Lytic transglycosylase catalytic
		THICB2_v3_230027		Chorismate mutase, type II
		THICB2_v3_230028		conserved protein of unknown function
		THICB2_v3_230029		conserved protein of unknown function
		THICB2_v3_230030		protein of unknown function
		THICB2_v3_230031		conserved protein of unknown function
		THICB2_v3_230032		ParB-like partition protein
		THICB2_v3_230033		conserved protein of unknown function
		THICB2_v3_230034		Phage transcriptional regulator, AlpA
		THICB2_v3_230035		putative uncharacterized protein conserved in bacteria, prophage-related
		THICB2_v3_230036		putative phage repressor
		THICB2_v3_230037	ssb	Single-stranded DNA-binding protein
		THICB2_v3_230038		conserved protein of unknown function
		THICB2_v3_230039		conserved protein of unknown function
		THICB2_v3_230040		conserved protein of unknown function
		THICB2_v3_230041		Aldo/keto reductase
		THICB2_v3_230042		protein of unknown function
		THICB2_v3_230043	ycaN	Uncharacterized HTH-type transcriptional regulator LysR family
		THICB2_v3_230044		Putative nucleoside 2-deoxyribosyltransferase (fragment)
		THICB2_v3_230045		Transcriptional regulator, LysR family
		THICB2_v3_230046		Carboxymuconolactone decarboxylase
		THICB2_v3_230047		Alcohol dehydrogenase zinc-binding domain protein
		THICB2_v3_230048		putative permease of the major facilitator superfamily (MFS)
		THICB2_v3_230049		putative Zinc-binding alcohol dehydrogenase family protein (fragment)
		THICB2_v3_230050		Major facilitator superfamily MFS_1, EmrB/QacA subfamily
		THICB2_v3_230051		Transcriptional regulator, LysR family
		THICB2_v3_230052		Zinc-binding alcohol dehydrogenase family protein
		THICB2_v3_230053	ydeP	HTH-type transcriptional regulator HxlR family
		THICB2_v3_230054		conserved protein of unknown function, Darcynin homolog
		THICB2_v3_230055		Transcriptional regulator, TetR family
		THICB2_v3_230056		Major facilitator superfamily MFS_1
		THICB2_v3_230057		Transcriptional regulator, ArsR family
		THICB2_v3_230058		Major facilitator superfamily MFS_1
		THICB2_v3_230059		conserved protein of unknown function
		THICB2_v3_230060		Uncharacterized HTH-type transcriptional regulator lysrR family
		THICB2_v3_230061		protein of unknown function
		THICB2_v3_230062		putative chr0mate reductase
		THICB2_v3_230063		conserved protein of unknown function
		THICB2_v3_230064		Transcriptional regulator, MarR family
		THICB2_v3_230065		protein of unknown function
		THICB2_v3_230066		DNA damage-inducible protein DinB family protein
		THICB2_v3_230067		conserved protein of unknown function
		THICB2_v3_230068		protein of unknown function
		THICB2_v3_230069		Lysine exporter protein (LYSE/YGGA)
		THICB2_v3_230070		Integrase family protein
		THICB2_v3_tRNA41		Ser tRNA
RGP5	_	THICB2_v3_240009		protein of unknown function
		THICB2_v3_240010		putative LmbE family protein
		THICB2_v3_240011		putative GDP-mannose-dependent alpha-(1-6)-phosphatidylinositol dimannoside mannosyltransferase
		THICB2_v3_240012		conserved protein of unknown function
		THICB2_v3_240013		Efflux ABC transporter, ATP-binding protein
		THICB2_v3_240014		ABC-type polysaccharide/polyol phosphate export system, permease component
		THICB2_v3_240015		exported protein of unknown function
		THICB2_v3_240016		exported protein of unknown function
		THICB2_v3_240017		General secretion pathway protein D
		THICB2_v3_240018		protein of unknown function
		THICB2_v3_240019		putative Tetratricopeptide TPR_2 repeat protein
		THICB2_v3_240020		putative SAM-dependent methyltransferases
		THICB2_v3_240021		conserved protein of unknown function
		THICB2_v3_240022		putative General secretion pathway protein M
		THICB2_v3_240023		putative Fimbrial assembly protein
		THICB2_v3_240024		putative General secretion pathway protein K
		THICB2_v3_240025		putative General secretion pathway protein J
		THICB2_v3_240026	xpsI	General secretion pathway protein I
		THICB2_v3_240027		General secretion pathway protein H
		THICB2_v3_240028	gspG	pseudopilin, cryptic, general secretion pathway
		THICB2_v3_240029		Type II secretion system protein
		THICB2_v3_240030	xpsE	Type II secretion system protein E (GspE)
		THICB2_v3_240031		protein of unknown function
		THICB2_v3_240032		protein of unknown function
		THICB2_v3_240033		protein of unknown function
		THICB2_v3_250001		Putative UDP-N-ACETYLGLUCOSAMINE--PEPTIDE N-ACETYLGLUCOSAMINYLTRANSFERASE SUBUNIT(Fragment)
		THICB2_v3_250002		protein of unknown function
RGP6	_	THICB2_v3_280037		3',5'-cyclic-nucleotide phosphodiesterase; CpdA
		THICB2_v3_280038	potA	Polyamine-transporting ATPase
		THICB2_v3_280039		putative ABC-type transport system, permease component
		THICB2_v3_280040		putative Binding-protein-dependent transport systems inner membrane component
		THICB2_v3_280041		Putative ABC-type Fe3+ transport system periplasmic component
		THICB2_v3_280042	potA	Spermidine/putrescine import ATP-binding protein PotA
		THICB2_v3_280043		Putative periplasmic iron-binding protein
		THICB2_v3_280044		putative Permease protein, ABC-type iron transporter
		THICB2_v3_280045	ugpC2	glycerol-3-phosphate transporter subunit ; ATP-binding component of ABC superfamily
		THICB2_v3_280046	ugpB2	sn-glycerol-3-phosphate-binding periplasmic protein UgpB
		THICB2_v3_280047	ugpA2	sn-glycerol-3-phosphate transport system permease protein UgpA
		THICB2_v3_280048	ugpE2	sn-glycerol-3-phosphate transport system permease protein UgpE
		THICB2_v3_280049		Porin Gram-negative type
		THICB2_v3_280050	ugpB	glycerol-3-phosphate transporter subunit ; periplasmic-binding component of ABC superfamily
		THICB2_v3_280051	ugpA	glycerol-3-phosphate transporter subunit ; membrane component of ABC superfamily
		THICB2_v3_280052	ugpE	glycerol-3-phosphate transporter subunit ; membrane component of ABC superfamily
		THICB2_v3_280053	ugpC	glycerol-3-phosphate transporter subunit ; ATP-binding component of ABC superfamily
RGP7	3AS	THICB2_v3_280115		conserved protein of unknown function
		THICB2_v3_280116		putative Bacterial regulatory protein, Crp
		THICB2_v3_280117		putative CsbD protein, yjbJ
		THICB2_v3_280118		conserved protein of unknown function
		THICB2_v3_280119		putative Transport-associated protein
		THICB2_v3_280120	osmB	Osmotically-inducible lipoprotein B
		THICB2_v3_280122		putative Transglutaminase-like protein
		THICB2_v3_280123		Putative universal stress protein family UspA
		THICB2_v3_280124		conserved hypothetical protein
		THICB2_v3_290001		conserved protein of unknown function
		THICB2_v3_290002		putative NdvB protein
		THICB2_v3_290003		conserved protein of unknown function
		THICB2_v3_290004		putative Stomatin protein
		THICB2_v3_290005		conserved protein of unknown function
RGP8	_	THICB2_v3_320001		putative 5-methylcytosine restriction system component-like protein
		THICB2_v3_320002		protein of unknown function
		THICB2_v3_320003		protein of unknown function
		THICB2_v3_320004		conserved protein of unknown function
		THICB2_v3_330001		protein of unknown function
		THICB2_v3_330002		putative Metallophosphoesterase
		THICB2_v3_330003		conserved protein of unknown function
		THICB2_v3_330004		conserved protein of unknown function
		THICB2_v3_330005		conserved protein of unknown function
		THICB2_v3_330006		conserved protein of unknown function
		THICB2_v3_330007		conserved protein of unknown function
		THICB2_v3_330008		Putative DNA helicase
		THICB2_v3_330009		conserved protein of unknown function
		THICB2_v3_330010		protein of unknown function
		THICB2_v3_330011		conserved protein of unknown function
		THICB2_v3_330012		conserved protein of unknown function
		THICB2_v3_330013		protein of unknown function
		THICB2_v3_340001		conserved protein of unknown function
		THICB2_v3_340002		putative transposition helper protein
		THICB2_v3_340003		putative integrase, catalytic region
		THICB2_v3_340004		conserved protein of unknown function
		THICB2_v3_340005		protein of unknown function
		THICB2_v3_340006		conserved protein of unknown function
		THICB2_v3_340007		protein of unknown function
		THICB2_v3_340008		protein of unknown function
		THICB2_v3_340009		conserved protein of unknown function
		THICB2_v3_340010		conserved protein of unknown function
		THICB2_v3_340011		protein of unknown function
		THICB2_v3_340012		protein of unknown function
		THICB2_v3_340013		protein of unknown function
RGP9	3As	THICB2_v3_misc_RNA_3		ykkC-yxkD
		THICB2_v3_360017		putative ABC-type nitrate transport system, periplasmic component
		THICB2_v3_360018		putative Nitrate transport permease protein nrtB
		THICB2_v3_360019		conserved protein of unknown function
		THICB2_v3_360020		conserved protein of unknown function
		THICB2_v3_360021		conserved protein of unknown function
		THICB2_v3_360022		Urea carboxylase
		THICB2_v3_360023		putative Allophanate hydrolase
		THICB2_v3_360024	cynS	Cyanate hydratase
		THICB2_v3_360025		conserved protein of unknown function
		THICB2_v3_360026		putative AHL-lactonase
		THICB2_v3_360027	crnA	Creatinine amidohydrolase
		THICB2_v3_360028		putative Permease of the drug/metabolite transporter (DMT) superfamily
		THICB2_v3_360029	fabG	3-oxoacyl-[acyl-carrier-protein] reductase FabG
		THICB2_v3_360030		putative 3-oxoacyl-[acyl-carrier-protein] reductase
		THICB2_v3_360031		putative fatty acid desaturase
		THICB2_v3_360032		putative ABC-type nitrate/sulfonate/bicarbonate transport system, periplasmic component
		THICB2_v3_360033		conserved protein of unknown function
		THICB2_v3_360034		putative alpha/beta-Hydrolases
		THICB2_v3_360035		putative ABC-type transport system, ATPase component
		THICB2_v3_360036		putative ABC-type transport system, permease component
		THICB2_v3_360037		putative ABC-type transport system, periplasmic component
		THICB2_v3_360038		putative transcriptional regulator, GntR family
		THICB2_v3_360039		conserved protein of unknown function
		THICB2_v3_360040	atzE	Biuret hydrolase
		THICB2_v3_360041		conserved protein of unknown function
		THICB2_v3_360042		putative 5-formyltetrahydrofolate cyclo-ligase
		THICB2_v3_360043		putative Monosaccharide-transporting ATPase (ABC-type transport system)
		THICB2_v3_360044		putative ABC-type transport system, permease component
		THICB2_v3_360045		putative transport protein (ABC superfamily, membrane) (fragment)
		THICB2_v3_370001		Putative ABC-type transport system, permease component (fragment)
		THICB2_v3_370002		putative ABC-type transport system, periplasmic component
		THICB2_v3_370003	amiF	Formamidase
		THICB2_v3_370004		Putative Isochorismatase hydrolase
		THICB2_v3_370005		Putative Isochorismatase hydrolase
		THICB2_v3_370006		putative S-adenosylhomocysteine deaminase
		THICB2_v3_370007		putative NAD-dependent dihydropyrimidine dehydrogenase sunbunit PreT
		THICB2_v3_370008	yeiA	putative oxidoreductase subunit
		THICB2_v3_370009	dht	D-hydantoinase/dihydropyrimidinase
		THICB2_v3_370010	atcC	Amidase, hydantoinase/carbamoylase family
		THICB2_v3_370011		conserved protein of unknown function
		THICB2_v3_370012		putative ABC-type transport system, permease component
		THICB2_v3_370013		putative ABC-type transport system, permease component
		THICB2_v3_370014		putative ABC-type transport system, periplasmic component
		THICB2_v3_370015	rutR	HTH-type transcriptional regulator RutR
		THICB2_v3_370016		protein of unknown function
		THICB2_v3_370017	codA	fragment of cytosine deaminase (part 1)
		THICB2_v3_370018	codA	fragment of cytosine deaminase (part 2)
		THICB2_v3_370019		protein of unknown function
		THICB2_v3_370020		conserved protein of unknown function
		THICB2_v3_370021		putative hydrolase protein
		THICB2_v3_370022		putative transport protein (ABC superfamily, atp_bind)
		THICB2_v3_370023		putative ring-hydroxylating dioxygenase with Rieske 2Fe-2S domain
		THICB2_v3_370024		protein of unknown function
		THICB2_v3_370025		putative binding protein (ABC superfamily, peri_bind)
		THICB2_v3_370026		putative binding protein (ABC superfamily, peri_bind)
		THICB2_v3_370027		putative permease protein (ABC superfamily, membrane)
		THICB2_v3_370028		putative Clavaminate synthase-like
		THICB2_v3_370029		putative Nucleoside-binding outer membrane protein
		THICB2_v3_370030		putative ribonuclease VapC
		THICB2_v3_370031		transposase
		THICB2_v3_370033		putative Sirohydrochlorin cobaltochelatase CbiX
		THICB2_v3_370034		putative Response regulator antiterminator nasT
		THICB2_v3_370035	nasF	Nitrate transporter component
		THICB2_v3_370036	nrtB	Nitrate transporter component
		THICB2_v3_370037	nasD	Nitrate transport protein NasD
		THICB2_v3_370038	nasD	Nitrite reductase [NAD(P)H]
		THICB2_v3_370039	nasE	Assimilatory nitrite reductase [NAD(P)H] small subunit
		THICB2_v3_370040		putative Nitrate reductase
		THICB2_v3_370041		putative anthranilate phosphoribosyltransferase
		THICB2_v3_370042	cobA	Uroporphyrinogen-III C-methyltransferase
		THICB2_v3_370043		putative transposase (fragment)
		THICB2_v3_370044		putative transposase
		THICB2_v3_370045		conserved protein of unknown function
		THICB2_v3_370046		putative DnaJ-class molecular chaperone
		THICB2_v3_370047		putative plasmid stabilization system protein
		THICB2_v3_370048		conserved protein of unknown function
		THICB2_v3_370049	ureD	Urease accessory protein UreD
		THICB2_v3_370050		putative branched-chain amino acid transport protein (ABC superfamily, ATP_bind)
		THICB2_v3_370051		putative branched-chain amino acid transport protein (ABC superfamily, atp_bind)
		THICB2_v3_370052		putative branched-chain amino acid permease protein (ABC superfamily, membrane)
		THICB2_v3_370053		putative branched-chain amino acid permease protein (ABC superfamily, membrane)
		THICB2_v3_370054		putative branched-chain amino acid transport protein (ABC superfamily, peri_bind)
		THICB2_v3_370055		conserved protein of unknown function
		THICB2_v3_370056	ureA	urease gamma subunit
		THICB2_v3_370057	ureB	urease beta subunit
		THICB2_v3_370058	ureC	urease alpha subunit
RGP10	K12 in part	THICB2_v3_380001		putative two-component sensor histidine kinase
		THICB2_v3_380002	ompR	Transcriptional regulatory protein OmpR
		THICB2_v3_390001		protein of unknown function
		THICB2_v3_390002		protein of unknown function
		THICB2_v3_390003	zraR	Transcriptional regulatory protein aioR
		THICB2_v3_390004		Integral membrane sensor signal transduction histidine kinase
		THICB2_v3_390005		Phosphonate-binding periplasmic protein
		THICB2_v3_390006	aioB	Arsenite oxidase subunit AioB
		THICB2_v3_390007	aioA	Arsenite oxidase subunit AioA
		THICB2_v3_390008	cyt	Cytochrome c-552
		THICB2_v3_390009		Nitroreductase-like
		THICB2_v3_390010		Transcriptional regulator, ArsR family
		THICB2_v3_390011		conserved protein of unknown function
		THICB2_v3_390012		Putative tetrathionate reductase, subunit A
		THICB2_v3_390013		putative Tetrathionate reductase subunit C
		THICB2_v3_390014		4Fe-4S ferredoxin iron-sulfur binding domain protein, putative Tetrathionate reductase subunit B
		THICB2_v3_390015		protein of unknown function
		THICB2_v3_390016		conserved membrane protein of unknown function
		THICB2_v3_390017		conserved membrane protein of unknown function
		THICB2_v3_390018		conserved protein of unknown function
		THICB2_v3_390019		Lipid A 3-O-deacylase-related protein
		THICB2_v3_390020		FAD-dependent pyridine nucleotide-disulfide oxidoreductase
		THICB2_v3_390021		Acriflavin resistance protein
		THICB2_v3_390022		Efflux transporter, RND family, MFP subunit
		THICB2_v3_390023		Outer membrane efflux protein
		THICB2_v3_390024		OsmC family protein
		THICB2_v3_390025		ATPase, P-type (Transporting), HAD superfamily, subfamily IC
		THICB2_v3_390026		conserved protein of unknown function
		THICB2_v3_390027		Cobalt-zinc-cadmium resistance protein CzcD
		THICB2_v3_390028		conserved protein of unknown function
		THICB2_v3_390029		Glyoxalase/bleomycin resistance protein/dioxygenase
		THICB2_v3_390030		Major intrinsic protein
		THICB2_v3_390031		conserved protein of unknown function
		THICB2_v3_390032		putative Carboxymuconolactone decarboxylase
		THICB2_v3_390033		Arsenical resistance protein ArsH
		THICB2_v3_390034		conserved exported protein of unknown function
		THICB2_v3_390035		Thiol-disulfide isomerase and thioredoxins family protein
		THICB2_v3_390036		conserved exported protein of unknown function
		THICB2_v3_390037		Permease
		THICB2_v3_390038		RNA polymerase, sigma-24 subunit, ECF subfamily
		THICB2_v3_390040		putative mobA
		THICB2_v3_390041		conserved protein of unknown function
		THICB2_v3_390042		conserved protein of unknown function
		THICB2_v3_390043		conserved protein of unknown function
		THICB2_v3_390044		conserved protein of unknown function
		THICB2_v3_390045		putative DNA primase
		THICB2_v3_390046		conserved protein of unknown function
		THICB2_v3_390047		conserved protein of unknown function
		THICB2_v3_390048	insH	IS5 transposase and trans-activator; CP4-44 prophage
		THICB2_v3_390049		Conserved protein of unknown function
		THICB2_v3_390050		conserved protein of unknown function
		THICB2_v3_390051		Phosphoglycerate mutase
		THICB2_v3_390052		Putative Bis(5'-adenosyl)-triphosphatase
		THICB2_v3_390053		putative Major facilitator superfamily, general substrate transporter
		THICB2_v3_390054		IstB domain protein ATP-binding protein
		THICB2_v3_390055		Integrase catalytic region
		THICB2_v3_390056		putative Major facilitator superfamily MFS_1 (fragment)
		THICB2_v3_390057		protein of unknown function
		THICB2_v3_400001		putative Major facilitator superfamily MFS_1 (fragment)
		THICB2_v3_400002		protein of unknown function
		THICB2_v3_400003		Integrase (fragment)
		THICB2_v3_400004		protein of unknown function
		THICB2_v3_400005		protein of unknown function
		THICB2_v3_400006	hypE	carbamoyl phosphate phosphatase, hydrogenase 3 maturation protein
		THICB2_v3_400007	hypD	protein required for maturation of hydrogenases
		THICB2_v3_400008		putative sedoheptulose 7-phosphate isomerase
		THICB2_v3_400009	hypC	Hydrogenase expression/formation protein hypC
		THICB2_v3_400010	hypF	Carbamoyltransferase hypF
		THICB2_v3_400011		Nickel-dependent hydrogenase large subunit hupV
		THICB2_v3_400012		Uptake hydrogenase accessory protein hupU
		THICB2_v3_400013		Signal transduction histidine kinase HoxJ (hydrogenase regulation)
		THICB2_v3_400014	hoxA	Hydrogenase transcriptional regulatory protein hoxA
		THICB2_v3_400015		protein of unknown function
		THICB2_v3_400016	hypB	GTP hydrolase involved in nickel liganding into hydrogenases
		THICB2_v3_400017	hybF	protein involved with the maturation of hydrogenases 1 and 2
		THICB2_v3_400018		Ni,Fe-hydrogenase I large subunit
		THICB2_v3_400019		Hydrogenase expression/formation protein HoxT
		THICB2_v3_400020	hoxR	Rubredoxin
		THICB2_v3_400021	hoxQ	Hydrogenase expression/formation protein hoxQ
		THICB2_v3_400022	hoxO	Hydrogenase expression/formation protein hoxO
		THICB2_v3_400023	hupN	Hydrogenase expression/formation protein hupN
		THICB2_v3_400024	hupM	Hydrogenase expression/formation protein hupM
		THICB2_v3_400025		protein of unknown function
		THICB2_v3_400026	hyaA	hydrogenase 1, small subunit
		THICB2_v3_400027	hyaB	hydrogenase 1, large subunit
		THICB2_v3_400028	hyaC	hydrogenase 1, b-type cytochrome subunit
		THICB2_v3_400029	nixA	High-affinity nickel-transport protein nixA
		THICB2_v3_400030		transposase (fragment)
		THICB2_v3_400031		putative Site-specific recombinase, phage integrase family
		THICB2_v3_400032	pcl	Fe(2+)/Mn(2+) transporter pcl1
		THICB2_v3_400033		conserved protein of unknown function
		THICB2_v3_400034		membrane protein of unknown function
		THICB2_v3_400035		protein of unknown function
		THICB2_v3_400036		conserved protein of unknown function
		THICB2_v3_400037		Asparagine synthase family amidotransferase
		THICB2_v3_400038		protein of unknown function
		THICB2_v3_410001		conserved protein of unknown function
RGP11	K12	THICB2_v3_490001		protein of unknown function
		THICB2_v3_490002		IstB-like ATP binding N-terminal
		THICB2_v3_490003		transposase
		THICB2_v3_500001		Integrase, catalytic region (fragment)
RGP12	3As in part	THICB2_v3_500032		putative phage integrase/recombinase protein
		THICB2_v3_500033		Protein of unknown function
		THICB2_v3_500034		conserved exported protein of unknown function
		THICB2_v3_500035		conserved protein of unknown function
		THICB2_v3_500036		conserved protein of unknown function
		THICB2_v3_510001		conserved protein of unknown function
		THICB2_v3_510002		protein of unknown function
		THICB2_v3_510003		protein of unknown function
		THICB2_v3_510004		putative Mobilisation protein
		THICB2_v3_510005		protein of unknown function
		THICB2_v3_510006		putative Transposase (fragment)
		THICB2_v3_510007		putative 3-oxoacyl-[acyl-carrier-protein] reductase FabG
		THICB2_v3_510008		Acetamidase/Formamidase
		THICB2_v3_510009		Urea ABC transporter, ATP-binding protein UrtE
		THICB2_v3_510010		Urea ABC transporter, ATPase protein UrtD
		THICB2_v3_510011		Urea ABC transporter, permease protein UrtC
		THICB2_v3_510012		Urea ABC transporter, permease protein UrtB
		THICB2_v3_510013		Branched-chain amino acid ABC transporter, periplasmic amino acid-binding protein
		THICB2_v3_510014		ABC branched chain amino acid family transporter, periplasmic ligand binding protein
		THICB2_v3_510015		ANTAR
		THICB2_v3_510016		Carbonic anhydrase
		THICB2_v3_510017		protein of unknown function
		THICB2_v3_510018		protein of unknown function
		THICB2_v3_510021		protein of unknown function
		THICB2_v3_510023		conserved protein of unknown function
		THICB2_v3_510024		protein of unknown function
		THICB2_v3_520001		transposase
		THICB2_v3_520002		protein of unknown function
		THICB2_v3_520003		putative Phage integrase
		THICB2_v3_tRNA34		Met tRNA
RGP13	3As and K12 in part	THICB2_v3_590112		protein of unknown function
		THICB2_v3_590113		protein of unknown function
		THICB2_v3_590114		conserved protein of unknown function
		THICB2_v3_590115		conserved protein of unknown function
		THICB2_v3_590116		protein of unknown function
		THICB2_v3_590117		protein of unknown function
		THICB2_v3_590118		protein of unknown function
		THICB2_v3_590119		putative Conjugal transfer protein traB
		THICB2_v3_590120		conserved exported protein of unknown function
		THICB2_v3_590121		HicA protein
		THICB2_v3_590122		HicB family protein
		THICB2_v3_590123		exported protein of unknown function
		THICB2_v3_590124		protein of unknown function
		THICB2_v3_590125		protein of unknown function
		THICB2_v3_590126		protein of unknown function
		THICB2_v3_590127		conserved protein of unknown function
		THICB2_v3_590128		protein of unknown function
		THICB2_v3_590129		protein of unknown function
		THICB2_v3_590130		conserved protein of unknown function
		THICB2_v3_590131		conserved membrane protein of unknown function
		THICB2_v3_590132		protein of unknown function
		THICB2_v3_590133		conserved protein of unknown function
		THICB2_v3_600001	cheY	chemotaxis regulator transmitting signal to flagellar motor component
		THICB2_v3_600002		putative Chemotaxis protein cheZ
		THICB2_v3_600003		putative Chemotaxis protein histidine kinase CheW
		THICB2_v3_600004		Putative Methyl-accepting chemotaxis protein
		THICB2_v3_600005		putative beta-lactamase-like
		THICB2_v3_600006		Methyl-accepting chemotaxis sensory transducer
		THICB2_v3_600007		Methyl-accepting chemotaxis sensory transducer (fragment)
		THICB2_v3_610001		conserved protein of unknown function
		THICB2_v3_610002		putative Integrase catalytic region (fragment)
		THICB2_v3_610003		protein of unknown function
		THICB2_v3_610004		Conjugal transfer protein trbF
		THICB2_v3_610005		Conjugal transfer protein TrbG/VirB9/CagX
		THICB2_v3_610006		Conjugation TrbI family protein
		THICB2_v3_610007		protein of unknown function
		THICB2_v3_610008		protein of unknown function
		THICB2_v3_610009		conserved protein of unknown function
		THICB2_v3_610010		conserved membrane protein of unknown function
		THICB2_v3_610011		conserved protein of unknown function
		THICB2_v3_610012		conserved protein of unknown function
		THICB2_v3_610013		conserved protein of unknown function
		THICB2_v3_610014		conserved membrane protein of unknown function
		THICB2_v3_610015		putative Beta-lactamase
		THICB2_v3_610016		conserved protein of unknown function
		THICB2_v3_610017		conserved protein of unknown function
		THICB2_v3_610018		putative Pili subunit, PilE
		THICB2_v3_610019		conserved protein of unknown function
		THICB2_v3_610020		conserved protein of unknown function
		THICB2_v3_610021		putative Integration host factor (IHF)
		THICB2_v3_610022		Putative DNA methyltransferase YeeA (fragment)
		THICB2_v3_620001		exported protein of unknown function
		THICB2_v3_620002		lipoprotein pcp or SlyB
		THICB2_v3_620003	trbE	Conjugal transfer protein TrbE
		THICB2_v3_620004		Type IV secretory pathway, TrbD component
		THICB2_v3_620005		putative conjugal transfer protein TrbC
		THICB2_v3_620006		protein of unknown function
		THICB2_v3_620007		protein of unknown function
		THICB2_v3_620008		conserved protein of unknown function
		THICB2_v3_620009		Transcriptional regulator, XRE family
		THICB2_v3_620010	trbB	putative conjugal transfer protein TrbB
		THICB2_v3_620011		conserved protein of unknown function
		THICB2_v3_630001		protein of unknown function
		THICB2_v3_630002		conserved protein of unknown function
		THICB2_v3_630003		putative Lytic transglycosylase
		THICB2_v3_630004		protein of unknown function
		THICB2_v3_630005		DNA topoisomerase
		THICB2_v3_630006		protein of unknown function
		THICB2_v3_630007		protein of unknown function
		THICB2_v3_630008		putative Phage integrase
		THICB2_v3_630009		protein of unknown function
		THICB2_v3_tRNA31		Leu tRNA
		THICB2_v3_tRNA30		Leu tRNA
RGP14	3As in part	THICB2_v3_tRNA15		Pro tRNA
		THICB2_v3_640043		protein of unknown function
		THICB2_v3_640044		putative Relaxase/mobilization nuclease family protein
		THICB2_v3_640045		conserved protein of unknown function
		THICB2_v3_640046		conserved protein of unknown function
		THICB2_v3_640047		protein of unknown function
		THICB2_v3_640048		conserved protein of unknown function
		THICB2_v3_640049		conserved protein of unknown function
		THICB2_v3_640051		conserved protein of unknown function
		THICB2_v3_640052		conserved protein of unknown function
		THICB2_v3_640053		putative Transcriptional regulator, GntR family with aminotransferase domain
		THICB2_v3_640054		protein of unknown function
		THICB2_v3_640055		Branched-chain amino acid transport protein AzlC
		THICB2_v3_640056		Branched-chain amino acid transport protein AzlD
		THICB2_v3_640057		conserved hypothetical protein iopA
		THICB2_v3_640058		conserved hypothetical protein IopB
		THICB2_v3_640059	strB	Scyllo-inosamine-4-phosphate amidinotransferase
		THICB2_v3_640060		putative lysine exporter
		THICB2_v3_640061		putative Carbamoyltransferase of the NodU/CmcH family
		THICB2_v3_640062		protein of unknown function
		THICB2_v3_640063		putative Adenosylmethionine--8-amino-7-oxononanoate transaminase
		THICB2_v3_640064		conserved hypothetical protein
		THICB2_v3_640065		protein of unknown function
		THICB2_v3_640066		conserved hypothetical protein
		THICB2_v3_640067		Lysine exporter protein (LYSE/YGGA)
		THICB2_v3_640068		conserved protein of unknown function
		THICB2_v3_640069		conserved protein of unknown function
RGP15	K12	THICB2_v3_tRNA19		His tRNA
		THICB2_v3_640116		protein of unknown function
		THICB2_v3_640117		protein of unknown function
		THICB2_v3_640118		protein of unknown function
		THICB2_v3_640119		protein of unknown function
		THICB2_v3_640120		conserved protein of unknown function
		THICB2_v3_640121		protein of unknown function
		THICB2_v3_640122		conserved protein of unknown function
		THICB2_v3_640123		Putative Primase 2
		THICB2_v3_640124		conserved protein of unknown function
		THICB2_v3_640125		protein of unknown function
		THICB2_v3_640126		protein of unknown function
		THICB2_v3_640127		Addiction module antidote protein, HigA family
		THICB2_v3_640128		Plasmid maintenance system killer HigB like
		THICB2_v3_640129	intF	prophage CP4-6 integrase
		THICB2_v3_tRNA20		Pseudo tRNA
RGP16	K12	THICB2_v3_660002	cheB	fused chemotaxis regulator ; protein-glutamate methylesterase in two-component regulatory system with CheA
		THICB2_v3_660003	cheD	chemoreceptor glutamine deamidase CheD 3
		THICB2_v3_660004	cheR	chemotaxis regulator, protein-glutamate methyltransferase
		THICB2_v3_660005		Diguanylate cyclase/phosphodiesterase with PAS/PAC sensor(S)
		THICB2_v3_660006		protein of unknown function
RGP16?		THICB2_v3_920001		Methyl-accepting chemotaxis sensory transducer (fragment)
		THICB2_v3_920002		CheW protein
		THICB2_v3_920003		Methyl-accepting chemotaxis sensory transducer with Cache sensor
RGP17	_	THICB2_v3_misc_RNA_4		tmRNA
		THICB2_v3_700065		putative Phage integrase
		THICB2_v3_700066		putative Phage transcriptional regulator, AlpA
		THICB2_v3_710001		conserved hypothetical protein
		THICB2_v3_710002		conserved protein of unknown function
		THICB2_v3_710003		protein of unknown function
		THICB2_v3_710004		putative Crossover junction endodeoxyribonuclease
		THICB2_v3_710005		protein of unknown function
		THICB2_v3_710006		conserved protein of unknown function
		THICB2_v3_710007		conserved protein of unknown function
		THICB2_v3_710008		conserved protein of unknown function
		THICB2_v3_tRNA28		Ser tRNA
RGP18	_	THICB2_v3_710020		protein of unknown function
		THICB2_v3_710021		putative Site-specific recombinase, phage integrase family
		THICB2_v3_710022	topB	DNA topoisomerase 3
		THICB2_v3_710023		Lytic transglycosylase catalytic
		THICB2_v3_710024		protein of unknown function
		THICB2_v3_710025		conserved protein of unknown function
		THICB2_v3_710026	trbB	putative conjugal transfer protein TrbB
		THICB2_v3_710027		conserved protein of unknown function
		THICB2_v3_710028		conserved protein of unknown function
		THICB2_v3_710029		putative relaxase/mobilization protein mobB
		THICB2_v3_710030		Endonuclease relaxase, MobA/VirD2
		THICB2_v3_710031		putative conjugal transfer protein TrbC
		THICB2_v3_710032		putative Type IV secretory pathway, TrbD component
		THICB2_v3_710033	trbE	Conjugal transfer protein TrbE
		THICB2_v3_710034		17 kDa surface antigen
		THICB2_v3_710035		exported protein of unknown function
		THICB2_v3_720001		Cell wall surface anchor family protein (fragment)
		THICB2_v3_720002		P-type conjugative transfer protein TrbJ
		THICB2_v3_720003		exported protein of unknown function
		THICB2_v3_720004		putative Type IV secretory pathway TrbL components-like protein
		THICB2_v3_720005		protein of unknown function
		THICB2_v3_720006		protein of unknown function
		THICB2_v3_720007		protein of unknown function
		THICB2_v3_720008		conserved protein of unknown function
		THICB2_v3_720009		protein of unknown function
		THICB2_v3_720010		protein of unknown function
		THICB2_v3_720011		conserved protein of unknown function
		THICB2_v3_720012		exported protein of unknown function
		THICB2_v3_720013	traG	Conjugal transfer protein TraG
		THICB2_v3_720014		protein of unknown function
		THICB2_v3_720015	pin	site-specific DNA recombinase; e14 prophage
		THICB2_v3_720016		conserved protein of unknown function
		THICB2_v3_720017		conserved membrane protein of unknown function
		THICB2_v3_720018		conserved protein of unknown function
		THICB2_v3_720019		conserved protein of unknown function
		THICB2_v3_720020		conserved protein of unknown function
		THICB2_v3_720021		conserved protein of unknown function
		THICB2_v3_720022		conserved protein of unknown function, putative Nucleotidyltransferase
		THICB2_v3_730001	tnpA	transposase
		THICB2_v3_730002		putative Type IV secretory pathway, protease TraF
		THICB2_v3_730003		DNA methyltransferase MmeI
		THICB2_v3_730004	ihfB	Integration host factor subunit beta
		THICB2_v3_730005		Conjugation TrbI family protein
		THICB2_v3_730006		Conjugal transfer protein TrbG/VirB9/CagX
		THICB2_v3_730007		Conjugal transfer protein trbF
		THICB2_v3_730008		protein of unknown function
		THICB2_v3_730009		exported protein of unknown function
		THICB2_v3_730010		protein of unknown function
		THICB2_v3_730011		protein of unknown function
		THICB2_v3_730012		conserved protein of unknown function
		THICB2_v3_730013		protein of unknown function
		THICB2_v3_730014		exported protein of unknown function
		THICB2_v3_730015		HicB family protein
		THICB2_v3_730016		HicA protein
		THICB2_v3_730017		putative TraB family protein
		THICB2_v3_730018		conserved protein of unknown function
		THICB2_v3_730019		protein of unknown function
		THICB2_v3_730020		protein of unknown function
		THICB2_v3_730021		protein of unknown function
		THICB2_v3_730022		protein of unknown function
		THICB2_v3_730023		protein of unknown function
RGP19	3As in part	THICB2_v3_tRNA23		Thr tRNA
		THICB2_v3_730162		putative domain of the Conjugation TrbI family protein
		THICB2_v3_730163		putative Conjugal transfer protein TrbG/VirB9/CagX
		THICB2_v3_730164		putative Conjugal transfer protein trbF
		THICB2_v3_730165		conserved protein of unknown function
		THICB2_v3_730166		conserved protein of unknown function
		THICB2_v3_730167		putative P-type conjugative transfer protein TrbL
		THICB2_v3_730168		putative P-type conjugative transfer protein TrbJ
		THICB2_v3_730169		Conserved protein of unknown function
		THICB2_v3_730170		Type IV secretory pathway, VirB4 component (CagE, TrbE, VirB )
		THICB2_v3_730171		putative Type IV secretory pathway, TrbD component
		THICB2_v3_730172		conserved protein of unknown function
		THICB2_v3_730173		putative conjugal transfer protein TrbC
		THICB2_v3_730174		conserved protein of unknown function
		THICB2_v3_730175		conserved protein of unknown function
		THICB2_v3_730176		putative Type IV secretory pathway, protease TraF
		THICB2_v3_730177		conserved protein of unknown function
		THICB2_v3_730178		conserved protein of unknown function
		THICB2_v3_730179		putative Transcriptional regulator, XRE family (fragment)
		THICB2_v3_730180		putative EAL domain protein
		THICB2_v3_730181		TRAG family protein
		THICB2_v3_730182		protein of unknown function
		THICB2_v3_730183		protein of unknown function
		THICB2_v3_730184		protein of unknown function
		THICB2_v3_730185		protein of unknown function
		THICB2_v3_730186		conserved protein of unknown function
		THICB2_v3_730187		conserved protein of unknown function
		THICB2_v3_730188		conserved protein of unknown function
		THICB2_v3_730189		protein of unknown function
		THICB2_v3_730190	trbB	putative conjugal transfer protein TrbB
		THICB2_v3_730191		conserved protein of unknown function
		THICB2_v3_730192		protein of unknown function
		THICB2_v3_730193		protein of unknown function
		THICB2_v3_730194		putative Transcriptional regulator, XRE family
		THICB2_v3_730195		protein of unknown function
		THICB2_v3_730196	traI	Relaxase/Mobilisation nuclease traI
		THICB2_v3_730197		putative Mobilization protein MobB
		THICB2_v3_730198		protein of unknown function
		THICB2_v3_730199		protein of unknown function
		THICB2_v3_730200		protein of unknown function
		THICB2_v3_730201		protein of unknown function
		THICB2_v3_730202		membrane protein of unknown function
		THICB2_v3_740001		conserved protein of unknown function
		THICB2_v3_740002		Type IV secretion pathway protein pilN
		THICB2_v3_740003		putative transglycosylase
		THICB2_v3_740004		protein of unknown function
		THICB2_v3_740005		putative Protein virB1 (fragment)
		THICB2_v3_740006		protein of unknown function
		THICB2_v3_740007		putative phage integrase
		THICB2_v3_740008		conserved protein of unknown function
		THICB2_v3_740009		conserved protein of unknown function
		THICB2_v3_740010		conserved membrane protein of unknown function
		THICB2_v3_740011		putative ATPases of the AAA+ class
		THICB2_v3_740012		putative AAA family ATPase
		THICB2_v3_740013		conserved protein of unknown function
		THICB2_v3_740014		conserved exported protein of unknown function
		THICB2_v3_740015		Transcriptional regulator, LysR family (fragment)
		THICB2_v3_740016		protein of unknown function
		THICB2_v3_740017		transposase IS116/IS110(fragment)
		THICB2_v3_740018		protein of unknown function
		THICB2_v3_750001		Outer membrane efflux protein (fragment)
		THICB2_v3_750002		Transcriptional regulator, ArsR family
		THICB2_v3_750003		conserved exported protein of unknown function
		THICB2_v3_750004		conserved protein of unknown function (fragment)
		THICB2_v3_750005	insI	IS30 transposase; CP4-6 prophage
		THICB2_v3_750006	retA	RNA-directed DNA polymerase (Reverse transcriptase)
		THICB2_v3_750007	merA	Mercuric reductase
		THICB2_v3_750008	merC	Mercuric resistance protein MerC
		THICB2_v3_750009	merP	Mercuric transport protein periplasmic component
		THICB2_v3_750010	merT	Mercuric transport protein
		THICB2_v3_750011	merR	Mercuric resistance operon regulatory protein
		THICB2_v3_750012		putative Cytochrome c biogenesis protein
		THICB2_v3_750013		putative Thioredoxin/glutaredoxin
		THICB2_v3_750014	merR	Mercuric resistance operon regulatory protein
		THICB2_v3_750015		Uncharacterized 9.0 kDa protein in mobE 3'region
		THICB2_v3_750016		conserved protein of unknown function (fragment)
		THICB2_v3_750017		transposase
		THICB2_v3_760001		transposase (fragment)
		THICB2_v3_760002		protein of unknown function
		THICB2_v3_760003		conserved exported protein of unknown function
		THICB2_v3_760004		putative thioredoxin
		THICB2_v3_760005		putative Protein-disulfide reductase dsbD
		THICB2_v3_760006		putative Thiol:disulfide interchange protein DsbD
		THICB2_v3_760007		conserved exported protein of unknown function
		THICB2_v3_760008		conserved exported protein of unknown function
		THICB2_v3_760009		putative Thioredoxin family protein (fragment)
		THICB2_v3_760010		putative blue (Type 1) copper domain protein, oxido-reductase protein involved in Cu(II)/Cu(I) resistance (CopI)
		THICB2_v3_760011		putative Copper resistance protein B (CopB)
		THICB2_v3_760012	pcoA	copper resistance protein A precursor
		THICB2_v3_760013	cusR	DNA-binding response regulator in two-component regulatory system with CusS
		THICB2_v3_760014	cusS	sensory histidine kinase in two-component regulatory system with CusR, senses copper ions
		THICB2_v3_760015		protein of unknown function
		THICB2_v3_760016		protein of unknown function
		THICB2_v3_760017		conserved exported protein of unknown function
		THICB2_v3_760018		conserved protein of unknown function
		THICB2_v3_760019		conserved protein of unknown function
		THICB2_v3_760020	actP	Copper-transporting P-type ATPase
		THICB2_v3_760021		putative Neuraminidase (Sialidase)
		THICB2_v3_760022		conserved membrane protein of unknown function
		THICB2_v3_760023		putative thioredoxin
		THICB2_v3_760024		conserved exported protein of unknown function
		THICB2_v3_760025		putative Voltage-gated potassium channel
		THICB2_v3_760026		conserved membrane protein of unknown function
		THICB2_v3_760027		putative alpha/beta-Hydrolase
		THICB2_v3_760028		conserved membrane protein of unknown function
		THICB2_v3_760029		Cation transporting P-type ATPase
		THICB2_v3_760030		protein of unknown function
		THICB2_v3_760031		putative blue (type 1) copper domain protein, putative oxido-reductase protein involved in Cu(II)/Cu(I) resistance (copI) (fragment)
		THICB2_v3_760032		transposase (fragment)
		THICB2_v3_760033		transposase (fragment)
		THICB2_v3_760034		protein of unknown function
		THICB2_v3_760035		conserved protein of unknown function
		THICB2_v3_760036		putative 3-hydroxybutyryl-CoA dehydratase (Crotonase)
		THICB2_v3_760037		putative Protochlorophyllide reductase
		THICB2_v3_760038		putative protease
		THICB2_v3_760039		transposase (fragment)
		THICB2_v3_760040		transposase
		THICB2_v3_760041		putative Bacterial regulatory protein, MerR family
		THICB2_v3_760042	cadA	Cadmium-transporting ATPase
		THICB2_v3_760043		protein of unknown function
		THICB2_v3_760044		conserved protein of unknown function
		THICB2_v3_760045		conserved protein of unknown function
		THICB2_v3_760046		transposase
		THICB2_v3_760047		conserved exported protein of unknown function
		THICB2_v3_760048	ompR	Transcriptional regulatory protein OmpR
		THICB2_v3_760049		putative two-component sensor histidine kinase
		THICB2_v3_760050		protein of unknown function
		THICB2_v3_760051		conserved exported protein of unknown function
		THICB2_v3_760052		conserved membrane protein of unknown function
		THICB2_v3_760053		exported protein of unknown function
		THICB2_v3_760054		putative phosphatase / Phospholipase C
		THICB2_v3_760055		protein of unknown function
		THICB2_v3_760056		conserved protein of unknown function
		THICB2_v3_760057		putative permease
		THICB2_v3_760058	cysI	Sulfite reductase (NADPH) hemoprotein beta-component
		THICB2_v3_760059		conserved protein of unknown function
		THICB2_v3_760060	cysH	APS reductase
		THICB2_v3_760061	cysD	sulfate adenylyltransferase, subunit 2
		THICB2_v3_760062	cysN	sulfate adenylyltransferase, subunit 1
		THICB2_v3_760063		putative Uroporphyrinogen-III C-methyltransferase cobA
		THICB2_v3_760064	fdxA	7-Fe ferredoxin
		THICB2_v3_760065		Ferredoxin--NADP reductase
		THICB2_v3_760066	arsR	Arsenic operon regulator
		THICB2_v3_760067	arsC2a	Arsenate reductase
		THICB2_v3_760068	arsD	Arsenical resistance operon trans-acting repressor ArsD
		THICB2_v3_760069	arsA	Arsenical pump-driving ATPase
		THICB2_v3_760070	arsC2b	Arsenate reductase
		THICB2_v3_760071		putative FAD-dependent pyridine nucleotide-disulphide oxidoreductase
		THICB2_v3_760072		conserved protein of unknown function
		THICB2_v3_760073	arsB	arsenite/antimonite transporter
		THICB2_v3_760074		protein of unknown function
		THICB2_v3_760075		Transposase of ISThsp18, IS1182 family (fragment)
		THICB2_v3_760076		putative transcriptional regulator crp family
		THICB2_v3_760077		putative transcriptional regulator
		THICB2_v3_760078	moeA	Molybdopterin molybdenumtransferase
		THICB2_v3_760079	moaA	Cyclic pyranopterin monophosphate synthase
		THICB2_v3_760080		putative bacterial regulatory protein, ArsR
		THICB2_v3_760081		conserved protein of unknown function
		THICB2_v3_760082		putative nitroreductase
		THICB2_v3_760083		putative Cytochrome c, class ID (fragment)
		THICB2_v3_760084		putative Bacterial regulatory protein, ArsR
		THICB2_v3_760085	nirM	Cytochrome c-551
		THICB2_v3_760086	aioA	Arsenite oxidase subunit AioA
		THICB2_v3_760087	aioB	Arsenite oxidase subunit AioB
		THICB2_v3_760088		putative phosphite transport system-binding protein PtxB
		THICB2_v3_760089		putative Signal transduction protein (AoxS)
		THICB2_v3_760090	aoxR	AoxR regulatory protein
		THICB2_v3_760091		putative Prophage antirepressor
		THICB2_v3_760092		protein of unknown function
		THICB2_v3_760093		conserved protein of unknown function
		THICB2_v3_760094		conserved protein of unknown function
		THICB2_v3_760095		protein of unknown function
		THICB2_v3_760096		exported protein of unknown function
		THICB2_v3_760097		transposase
		THICB2_v3_760098		conserved protein of unknown function
		THICB2_v3_760099		conserved protein of unknown function
		THICB2_v3_760100		conserved protein of unknown function
		THICB2_v3_760101		protein of unknown function
		THICB2_v3_760102		protein of unknown function
		THICB2_v3_760103		conserved protein of unknown function
		THICB2_v3_760104		Phage transcriptional regulator, AlpA
		THICB2_v3_770001		conserved exported protein of unknown function
		THICB2_v3_770002		Single-stranded DNA-binding protein
		THICB2_v3_770003		protein of unknown function
		THICB2_v3_770004		putative Metal dependent phosphohydrolase
		THICB2_v3_770005		exported protein of unknown function
		THICB2_v3_770006		conserved protein of unknown function
		THICB2_v3_770007		conserved protein of unknown function
		THICB2_v3_770008		exported protein of unknown function
		THICB2_v3_770009		protein of unknown function
		THICB2_v3_770010		exported protein of unknown function
		THICB2_v3_770011		putative superfamily S-adenosyl-L-methionine-dependent methyltransferase
		THICB2_v3_770012		protein of unknown function
		THICB2_v3_770013		protein of unknown function
		THICB2_v3_770014		conserved protein of unknown function
		THICB2_v3_770015		Prophage CP4-like integrase
		THICB2_v3_770016		Integrase family protein
		THICB2_v3_770017		conserved exported protein of unknown function
		THICB2_v3_770018		conserved protein of unknown function
		THICB2_v3_770019		protein of unknown function
		THICB2_v3_770020		exported protein of unknown function
		THICB2_v3_770021		exported protein of unknown function
		THICB2_v3_770022		exported protein of unknown function
		THICB2_v3_770023		conserved protein of unknown function
		THICB2_v3_770024		protein of unknown function
		THICB2_v3_770025		Mobilization protein TriK (fragment)
		THICB2_v3_780001		exported protein of unknown function
		THICB2_v3_780002		putative mobC
		THICB2_v3_780003		protein of unknown function
		THICB2_v3_780004		exported protein of unknown function
		THICB2_v3_780005		conserved protein of unknown function
		THICB2_v3_780006		conserved protein of unknown function
		THICB2_v3_780007		exported protein of unknown function
		THICB2_v3_780008		exported protein of unknown function
		THICB2_v3_780009		protein of unknown function
		THICB2_v3_780010		protein of unknown function
		THICB2_v3_780012		conserved protein of unknown function
		THICB2_v3_780013		conserved protein of unknown function
		THICB2_v3_780014		protein of unknown function
		THICB2_v3_780015		conserved protein of unknown function
		THICB2_v3_780016		Phage Gp37Gp68 family protein
		THICB2_v3_780017		Conjugation TrbI family protein
		THICB2_v3_780018		Conjugal transfer protein TrbG/VirB9/CagX
		THICB2_v3_780019		conserved protein of unknown function
		THICB2_v3_780020		putative Conjugal transfer protein TrbF
		THICB2_v3_780021		Addiction module toxin, RelE/StbE family
		THICB2_v3_780022		Transcriptional regulator, XRE family
		THICB2_v3_780023		conserved protein of unknown function
		THICB2_v3_780024		P-type conjugative transfer protein TrbL
		THICB2_v3_780025		P-type conjugative transfer protein TrbJ
		THICB2_v3_780026		exported protein of unknown function
		THICB2_v3_780027	trbE	Conjugal transfer protein TrbE
		THICB2_v3_780028		putative Type IV secretory pathway, TrbD component
		THICB2_v3_780029		conserved protein of unknown function
		THICB2_v3_780030		putative conjugal transfer protein TrbC
		THICB2_v3_780031		putative Type IV secretory pathway, protease TraF
		THICB2_v3_780032	traG	Conjugal transfer protein TraG
		THICB2_v3_780033		conserved protein of unknown function
		THICB2_v3_780034		putative Peptidase S9 prolyl oligopeptidase active site domain protein
		THICB2_v3_780035		Putative DNA primase (fragment)
		THICB2_v3_790001		Putative DNA primase (fragment)
		THICB2_v3_790002		putative Co/Zn/Cd efflux system component
		THICB2_v3_790003		protein of unknown function
		THICB2_v3_790004		conserved protein of unknown function
		THICB2_v3_790005		putative membrane protein
		THICB2_v3_790006		conserved protein of unknown function
		THICB2_v3_800001		conserved protein of unknown function
		THICB2_v3_800002		protein of unknown function
		THICB2_v3_800003		putative Chemotaxis signal transduction protein (fragment)
		THICB2_v3_800004		putative Methyl-accepting chemotaxis protein
		THICB2_v3_800005		conserved membrane protein of unknown function
		THICB2_v3_800006		putative Permease of the major facilitator superfamily
		THICB2_v3_800007		conserved protein of unknown function
		THICB2_v3_800008		conserved protein of unknown function
		THICB2_v3_800009		conserved protein of unknown function
		THICB2_v3_810001		Transposase IS21 family (fragment)
		THICB2_v3_810002		protein of unknown function
		THICB2_v3_810003	bioI	Biotin biosynthesis cytochrome P450-like enzyme
		THICB2_v3_810004	bioB	biotin synthase
		THICB2_v3_810005	bioD	dethiobiotin synthetase
		THICB2_v3_810006	bioF	8-amino-7-oxononanoate synthase
		THICB2_v3_810007	bioA	Adenosylmethionine-8-amino-7-oxononanoate aminotransferase
		THICB2_v3_810008		transposase (fragment)
		THICB2_v3_810009		conserved exported protein of unknown function
		THICB2_v3_810010	panD	Aspartate 1-decarboxylase precursor (Aspartate alpha- decarboxylase) [Contains: Aspartate 1-decarboxylase beta chain; Aspartate 1-decarboxylase alpha chain]
		THICB2_v3_810011	trbB	putative conjugal transfer protein TrbB
		THICB2_v3_810012		conserved protein of unknown function
		THICB2_v3_810013		protein of unknown function
		THICB2_v3_810014		conserved protein of unknown function
		THICB2_v3_810015		conserved protein of unknown function
		THICB2_v3_810016	traI	Relaxase/Mobilisation nuclease
		THICB2_v3_810017		conserved protein of unknown function
		THICB2_v3_810018		protein of unknown function
		THICB2_v3_810019		protein of unknown function
		THICB2_v3_810020		conserved protein of unknown function
		THICB2_v3_810021		conserved protein of unknown function
		THICB2_v3_810022		TraB family protein
		THICB2_v3_810023		protein of unknown function
		THICB2_v3_810024		putative Type II restriction enzyme, methylase subunits
		THICB2_v3_810025		Transcriptional regulator, AbrB family
		THICB2_v3_810026		PilT protein domain protein
		THICB2_v3_810027		putative DNA helicase, restriction/modification system component YeeB
		THICB2_v3_810028		putative YeeC-like protein
		THICB2_v3_810029		protein of unknown function
		THICB2_v3_810030		conserved protein of unknown function
		THICB2_v3_810031	topB	DNA topoisomerase 3
		THICB2_v3_810032		Lytic transglycosylase catalytic
		THICB2_v3_810033		conserved protein of unknown function
		THICB2_v3_810034		conserved protein of unknown function
		THICB2_v3_810035		conserved protein of unknown function
		THICB2_v3_810036		Conserved protein of unknown function
		THICB2_v3_810037		conserved protein of unknown function
		THICB2_v3_810038		transposase
		THICB2_v3_820001		protein of unknown function
		THICB2_v3_820002		putative phage repressor
		THICB2_v3_830001		putative Phage transcriptional regulator, AlpA
		THICB2_v3_830002		conserved protein of unknown function
RGP20 or more?	_	THICB2_v3_840001		protein of unknown function
		THICB2_v3_840002		protein of unknown function
		THICB2_v3_840003		conserved protein of unknown function
		THICB2_v3_840004		protein of unknown function
		THICB2_v3_840005		Lysine exporter protein (LYSE/YGGA)
		THICB2_v3_840006		protein of unknown function
		THICB2_v3_840007		putative permease of the major facilitator superfamily
		THICB2_v3_840008		Metallophosphoesterase
		THICB2_v3_840009		conserved protein of unknown function
		THICB2_v3_840010		putative peptidase family M4
		THICB2_v3_840011		N-6 DNA methylase
		THICB2_v3_850001		protein of unknown function
		THICB2_v3_850002		conserved protein of unknown function
		THICB2_v3_850003		Type I restriction-modification system, restriction subunit R
		THICB2_v3_850004		conserved protein of unknown function
		THICB2_v3_850005		conserved protein of unknown function
		THICB2_v3_850006		conserved protein of unknown function
		THICB2_v3_850007		protein of unknown function
