# Supplementary material for: Adaptation in Toxic Environments: Arsenic Genomic Islands in the Bacterial Genus Thiomonas
Source: PLoS One. 2015 Sep 30;10(9):e0139011. doi: 10.1371/journal.pone.0139011 (PMC4589449; doi:10.1371/journal.pone.0139011)
Supplement: S4 Table — The ars and the aio genes (two copies of each operon), as well as other genes from these two islands (RGP10 and RGP19) are induced by As(III). (XLSX) [file pone.0139011.s008.xlsx]

## Sheet: RNAseq Table
Table S4. RNAseq results for genes that are significantly more expressed in the presence than in the absence of arsenite. The ars and the aio genes (two copies of each operon), as well as other genes from these two islands (RGP10 and RGP19) are induced by As(III).
gene number	RGP number		Annotation	normalized counts, without AsIII a	normalized counts, with AsIII a	Fold change (FC) b	log2(FC)	raw p-value c	adjusted p-value d
THICB2_v3_390037	RGP10	operonic ?	Permease	21	248	11,83	3,56	7,06e-26	1,89e-23
THICB2_v3_390036			conserved exported protein of unknown function	23	200	8,78	3,13	1,13e-19	2,32e-17
THICB2_v3_390035			Thiol-disulfide isomerase and thioredoxins family protein	30	220	7,42	2,89	1,14e-18	2,23e-16
THICB2_v3_390033		operonic ?	Arsenical resistance protein ArsH	39	166	4,28	2,10	1,57e-10	2,08e-08
THICB2_v3_390032			putative Carboxymuconolactone decarboxylase	671	1496	2,23	1,16	1,36e-06	1,65e-04
THICB2_v3_390031			conserved protein of unknown function	1827	3293	1,80	0,85	2,09e-04	2,20e-02
THICB2_v3_390024		operonic ?	OsmC family protein	6	74	13,05	3,71	5,88e-14	8,94e-12
THICB2_v3_390023			Outer membrane efflux protein	15	109	7,41	2,89	3,49e-13	5,11e-11
THICB2_v3_390022			Efflux transporter, RND family, MFP subunit	9	115	12,16	3,60	1,10e-17	1,96e-15
THICB2_v3_390021			Acriflavin resistance protein/ efflux pomp	82	315	3,85	1,94	1,69e-11	2,39e-09
THICB2_v3_390020			FAD-dependent pyridine nucleotide-disulfide oxidoreductase	112	344	3,08	1,62	4,65e-09	5,97e-07
THICB2_v3_390019			Lipid A 3-O-deacylase-related protein	24	71	3,00	1,59	8,18e-05	9,08e-03
THICB2_v3_390010		aio operon	Transcriptional regulator, ArsR family	92	407	4,44	2,15	1,90e-14	3,00e-12
THICB2_v3_390009			Nitroreductase-like	95	1079	11,34	3,50	2,10e-37	1,08e-34
THICB2_v3_390008			Cytochrome c-552	109	1232	11,30	3,50	8,85e-38	5,19e-35
THICB2_v3_390007			Arsenite oxidase subunit AioA	336	5624	16,73	4,06	1,32e-53	2,72e-50
THICB2_v3_390006			Arsenite oxidase subunit AioB	32	969	30,68	4,94	2,49e-59	1,02e-55
THICB2_v3_840004	RGP20		protein of unknown function	54	126	2,32	1,22	3,70e-04	3,71e-02
THICB2_v3_220018	RGP3		conserved protein of unknown function	69	149	2,18	1,12	4,31e-04	4,21e-02
THICB2_v3_760066	RGP19	ars operon	Arsenic operon regulator ArsR	108	734	6,79	2,76	9,20e-24	1,99e-21
THICB2_v3_760067			Arsenate reductase ArsC2a	142	1058	7,47	2,90	2,06e-27	6,50e-25
THICB2_v3_760068			Arsenical resistance operon trans-acting repressor ArsD	8	404	47,70	5,58	1,91e-51	2,61e-48
THICB2_v3_760069			Arsenical pump-driving ATPase ArsA	317	1982	6,25	2,64	1,13e-25	2,73e-23
THICB2_v3_760070			Arsenate reductase ArsC2b	23	330	14,29	3,84	8,67e-32	3,95e-29
THICB2_v3_760071			putative FAD-dependent pyridine nucleotide-disulphide oxidoreductase	149	1209	8,11	3,02	4,76e-30	1,95e-27
THICB2_v3_760072			conserved protein of unknown function	45	463	10,37	3,37	6,34e-30	2,37e-27
THICB2_v3_760073			arsenite/antimonite transporter ArsB	88	455	5,17	2,37	1,71e-17	2,93e-15
THICB2_v3_760074			protein of unknown function	6	34	5,67	2,50	2,57e-05	3,01e-03
THICB2_v3_760075			Transposase of ISThsp18, IS1182 family (fragment)	60	492	8,18	3,03	7,37e-26	1,89e-23
THICB2_v3_760082		aio operon	putative nitroreductase	51	120	2,35	1,23	2,39e-04	2,45e-02
THICB2_v3_760083			putative Cytochrome c, class ID (fragment)	16	86	5,22	2,38	6,94e-09	8,63e-07
THICB2_v3_760084			putative Bacterial regulatory protein, ArsR family	9	97	11,01	3,46	3,11e-15	5,10e-13
THICB2_v3_760085			Cytochrome c-551	39	425	10,79	3,43	2,49e-29	8,50e-27
THICB2_v3_760086			Arsenite oxidase subunit AioA	939	13571	14,45	3,85	2,65e-50	2,72e-47
THICB2_v3_760087			Arsenite oxidase subunit AioB	188	2693	14,29	3,84	3,74e-47	3,07e-44
THICB2_v3_640015	no	ars operon	putative transcriptional regulator, ArsR family	46	399	8,62	3,11	1,02e-24	2,31e-22
THICB2_v3_640014	no		Glyoxalase/bleomycin resistance protein/dioxygenase	106	554	5,22	2,38	7,01e-18	1,31e-15
THICB2_v3_640013	no		arsenate reductase ArsC	171	1230	7,19	2,84	5,71e-27	1,67e-24
THICB2_v3_640012	no		arsenite/antimonite transporter ArsB	126	424	3,38	1,76	1,04e-10	1,42e-08
a normalized counts per biological condition; b FC fold change of expression, calculated on the basis of mean normalized counts as with As(III)/withoutAs(III); c raw p-value from the statistical test; d adjusted p-value on which the cut-off a is applied
